# Supplementary material for: Automated Sagittal Skeletal Classification of Children Based on Deep Learning
Source: Diagnostics (Basel). 2023 May 12;13(10):1719. doi: 10.3390/diagnostics13101719 (PMC10217682; doi:10.3390/diagnostics13101719)
Supplement: Supplementary file 1 [file diagnostics-13-01719-s001.zip]

Archive with 1 entries (1 files):
- diagnostics-2361182-supplementary.pdf
